# Supplementary material for: Predicting young Chinese consumers’ intentions to purchase Western brands: Structural model analysis
Source: PLoS One. 2022 May 6;17(5):e0267563. doi: 10.1371/journal.pone.0267563 (PMC9075654; doi:10.1371/journal.pone.0267563)
Supplement: S1 Data — (CSV) [file pone.0267563.s001.csv]

EC1	EC2	EC3	EC4	EC5	CO1	CO2	CO3	CO4	CO5	CSR1	CSR2	CSR3	CSR4	CSR5	BA1	BA2	BA3	BA4	Gender	Allowance	Ex	PI1	PI2	PI3	PI4
4	4	1	4	4	5	5	5	4	4	2	3	4	4	4	4	4	4	4	2	2	1	3	3	3	3
4	4	4	4	4	4	4	4	4	4	4	4	4	4	4	4	4	4	4	2	1	1	3	3	3	3
3	3	1	1	1	7	7	6	6	2	1	3	4	2	7	1	1	4	4	2	2	1	3	3	3	3
2	3	2	2	2	4	3	3	5	2	2	4	3	3	3	1	3	1	1	2	1	1	3	3	3	3
1	1	1	4	1	4	2	3	1	4	2	4	4	3	2	3	3	2	2	2	2	1	5	4	4	4
6	5	4	5	4	4	4	5	1	4	3	4	4	3	5	2	3	3	4	2	1	1	3	3	3	3
3	3	1	4	3	4	4	5	4	4	2	4	4	4	2	3	3	2	2	2	2	2	3	3	3	3
4	4	2	3	3	6	6	5	4	4	1	4	4	4	3	4	4	2	5	2	2	1	4	4	4	4
1	4	2	4	3	5	4	4	5	2	2	4	4	3	2	1	3	3	1	2	2	1	3	2	2	3
2	5	1	3	2	4	5	5	4	4	2	4	4	4	4	3	4	4	3	2	1	1	3	3	3	3
4	4	4	4	4	5	5	5	4	3	4	4	4	4	4	6	4	5	6	2	1	1	3	3	3	3
2	4	1	1	1	7	7	7	7	6	2	7	6	4	4	4	4	4	4	2	2	1	3	3	3	3
4	4	3	3	4	5	5	5	4	5	4	5	5	4	4	4	3	3	2	2	2	1	3	2	3	2
1	2	1	4	1	4	6	6	1	4	4	4	4	4	4	4	4	4	4	2	3	1	4	4	4	4
4	4	4	4	4	4	4	4	4	4	4	4	4	4	4	4	4	4	4	2	2	1	3	3	3	3
3	3	4	4	4	4	4	4	4	4	4	4	4	4	4	4	4	4	4	2	1	1	3	3	3	3
4	4	1	4	5	7	7	7	7	6	3	2	4	4	2	4	4	4	4	2	2	2	3	3	3	3
1	2	1	1	1	1	5	4	1	5	2	3	2	3	2	3	3	3	2	2	2	2	3	3	2	2
4	4	4	4	4	4	5	4	4	4	4	4	4	4	4	4	4	4	4	2	2	1	3	3	3	3
3	3	3	5	5	5	5	5	5	4	3	4	4	4	4	4	4	4	4	2	2	1	3	3	3	3
4	4	4	4	4	4	4	4	4	4	4	4	4	4	4	4	4	4	4	2	1	2	3	3	3	3
3	4	3	3	3	5	5	4	4	4	4	4	4	4	4	4	4	4	4	2	3	1	3	3	3	3
4	4	4	4	4	4	4	4	4	4	4	4	4	4	4	4	4	4	4	2	1	2	3	2	3	3
3	4	4	4	4	4	4	4	4	4	4	4	4	4	4	4	4	4	4	2	1	1	3	3	3	3
4	4	3	4	4	3	4	5	5	4	4	4	4	4	4	5	4	4	5	2	1	1	4	4	4	4
4	4	4	4	4	4	4	4	4	4	4	4	4	4	4	4	4	4	4	2	1	1	3	3	3	3
5	6	2	2	3	5	5	4	2	4	4	3	3	3	2	3	2	4	2	2	2	1	3	3	2	2
4	5	1	5	4	6	5	4	7	6	4	5	5	5	5	4	4	4	4	1	2	1	4	3	4	4
1	4	1	2	2	7	7	6	7	7	4	6	7	5	5	2	2	2	2	2	2	1	3	3	3	3
2	1	1	3	1	7	7	7	7	6	2	2	2	2	2	4	4	3	3	2	2	1	4	4	4	3
5	7	3	6	5	6	6	5	2	7	1	2	2	5	4	4	4	4	4	2	3	1	3	3	3	3
1	4	1	4	4	6	6	5	5	5	4	4	4	4	4	4	4	4	4	2	4	1	4	4	4	4
4	4	2	3	2	6	6	6	6	6	3	5	3	3	4	4	4	4	4	2	3	1	3	3	4	3
7	4	4	4	4	4	4	4	4	4	4	5	4	4	4	4	4	4	4	2	5	1	3	3	3	3
4	3	2	2	2	6	5	5	5	6	4	4	5	4	4	4	4	4	4	2	3	1	3	3	3	3
4	4	3	3	3	5	7	7	4	4	4	4	3	4	4	4	4	4	4	2	2	2	3	3	3	3
2	6	1	2	2	5	6	6	6	4	4	4	4	4	4	4	4	4	4	2	3	1	3	3	3	3
4	4	4	4	5	5	5	4	4	4	4	4	4	4	4	4	4	4	4	2	2	1	3	3	3	3
7	7	2	2	3	6	6	6	6	3	3	3	4	4	3	4	4	3	3	2	2	1	3	3	4	4
2	5	1	2	2	6	6	6	6	3	4	4	5	5	4	4	4	3	4	2	4	1	4	4	4	4
1	3	1	2	4	5	5	5	1	4	3	4	4	5	4	3	4	4	4	2	2	1	3	4	4	3
3	4	1	4	4	7	7	7	3	4	4	4	4	4	4	4	4	4	4	2	2	1	3	3	3	3
4	4	2	2	2	5	5	5	4	4	4	4	4	4	4	4	4	4	4	2	2	1	3	3	3	3
1	1	1	1	1	6	4	3	4	5	3	3	2	2	3	4	4	4	3	2	1	1	3	3	4	4
4	3	1	4	1	7	7	7	4	4	3	5	5	4	4	3	3	3	4	1	2	1	4	3	4	1
4	5	1	4	3	6	6	6	3	6	3	5	5	5	5	6	6	5	6	2	5	1	5	5	5	5
4	7	4	4	4	5	6	5	4	5	5	5	5	5	7	5	5	5	5	2	1	1	4	3	3	3
3	4	3	4	4	5	5	4	3	4	4	4	4	4	3	4	3	4	4	1	2	1	3	3	3	3
4	6	1	5	5	7	7	7	7	7	4	4	2	2	4	4	5	4	4	2	6	1	3	3	4	4
4	5	2	2	4	5	5	5	4	4	3	4	4	5	4	4	4	4	4	2	3	1	3	3	3	3
1	4	1	4	1	7	7	7	4	7	4	4	4	4	4	4	4	4	4	2	2	2	3	3	3	3
2	5	1	2	2	6	6	6	7	4	4	4	5	5	6	6	6	6	5	2	2	1	4	3	4	4
4	4	4	4	4	6	6	5	6	6	4	5	5	4	4	3	4	2	3	2	1	1	4	4	4	4
3	5	1	3	1	6	6	6	2	6	4	6	5	5	4	5	5	5	5	2	6	1	4	4	5	4
1	4	1	4	4	7	7	7	4	4	4	4	4	4	4	4	4	4	4	2	1	1	3	3	3	3
1	1	1	1	1	4	4	4	2	1	1	4	4	3	2	1	1	1	1	2	1	1	3	3	3	3
1	1	1	1	3	5	6	5	5	5	3	4	3	3	3	3	3	3	3	2	2	1	3	3	3	3
5	1	1	4	5	7	6	4	7	4	1	1	1	5	4	4	4	4	4	2	2	1	3	3	3	3
3	3	3	4	3	4	4	4	3	3	4	4	4	4	5	4	4	3	4	2	6	1	3	3	3	3
1	1	1	1	1	5	5	5	6	6	4	4	4	4	4	4	4	4	4	2	6	1	3	3	3	3
4	4	1	4	4	5	6	5	4	4	4	4	4	4	4	4	4	4	4	2	3	1	3	3	3	3
4	4	2	4	4	5	5	5	5	5	4	4	4	4	4	4	4	4	4	2	4	1	3	3	3	3
4	4	4	4	4	4	4	4	4	4	4	4	4	4	4	4	4	4	4	2	6	1	3	3	3	3
4	4	4	4	4	4	4	4	4	4	4	4	4	4	4	4	4	4	4	2	6	1	3	3	3	3
4	3	1	2	2	7	7	7	7	7	4	4	4	4	4	4	4	4	4	2	2	1	3	3	3	3
4	4	2	3	4	7	7	7	5	4	4	4	4	4	4	4	4	4	4	1	2	1	3	3	3	3
4	7	3	6	5	7	6	5	4	4	7	7	7	5	4	1	4	4	4	1	6	1	5	4	3	3
4	4	4	4	4	6	6	4	4	4	4	4	3	3	3	2	3	2	2	2	3	2	3	2	2	3
2	2	2	2	2	5	6	6	6	6	3	3	2	2	2	3	2	2	3	2	5	1	4	4	4	3
3	4	4	3	6	4	5	5	6	2	3	3	3	3	3	4	4	5	4	2	3	1	3	3	3	3
4	5	2	2	4	4	5	5	4	5	4	4	4	4	4	2	2	4	3	2	6	1	3	3	3	3
1	4	1	1	4	7	6	6	7	6	4	4	4	4	4	4	4	4	4	2	3	1	5	4	4	4
1	1	1	3	1	7	7	7	5	7	1	6	4	6	5	4	4	3	4	1	3	1	3	3	3	3
7	7	1	1	5	7	7	7	1	7	7	7	7	7	4	4	4	4	4	1	6	1	5	5	5	5
4	7	1	4	5	6	5	6	6	5	4	4	3	5	4	4	4	3	3	2	1	2	3	4	4	3
1	1	1	4	1	7	7	4	7	4	4	4	4	4	4	4	4	4	4	2	2	1	3	3	3	3
3	4	3	3	4	6	6	5	5	4	4	4	5	5	5	5	5	5	5	2	2	1	4	4	4	4
4	4	3	3	3	6	6	4	4	5	4	4	4	4	4	4	4	4	4	1	2	1	3	3	3	3
4	6	1	4	5	7	7	7	7	7	4	4	4	4	6	2	1	1	1	2	2	1	3	3	3	3
1	4	1	1	1	7	7	7	7	7	4	4	4	4	4	4	4	4	4	2	2	1	3	3	3	3
2	1	1	1	3	5	5	4	4	4	3	2	2	3	3	4	3	3	3	2	2	1	3	3	3	3
5	4	5	4	4	4	6	5	2	7	5	6	5	6	5	3	4	4	4	2	1	1	3	2	2	3
1	4	1	3	2	7	7	7	7	7	4	5	5	5	5	5	5	5	5	2	6	1	5	5	5	5
3	6	1	3	4	5	5	5	4	3	4	4	4	4	3	3	3	3	3	2	6	1	4	4	4	4
1	7	1	4	5	5	5	5	3	4	4	4	5	5	5	5	4	5	5	2	3	1	4	4	4	4
3	4	3	3	3	5	5	5	5	5	4	4	5	4	4	4	4	4	4	2	2	1	3	3	3	3
1	1	1	1	1	7	7	7	4	4	4	4	4	4	4	4	4	4	4	2	2	1	5	5	5	5
4	4	1	2	4	5	5	5	5	5	4	4	4	4	4	4	4	4	4	2	2	1	5	4	3	3
2	4	1	3	4	6	7	6	1	5	4	5	4	5	4	4	4	4	4	2	3	1	3	2	3	3
4	4	1	2	1	7	7	7	7	4	2	2	3	3	3	4	5	4	5	2	3	1	4	4	4	4
2	4	1	2	3	7	7	6	7	6	3	3	3	4	3	3	3	3	4	2	3	1	4	3	3	3
4	5	3	4	4	4	3	5	5	4	3	5	3	4	3	2	2	3	4	2	1	1	3	3	3	2
3	5	2	4	2	4	6	6	6	2	4	4	4	4	4	5	5	4	4	2	2	2	4	3	3	3
4	4	4	4	4	4	4	4	4	4	4	4	4	4	4	4	4	4	4	2	2	1	3	3	3	3
2	1	1	1	1	7	7	7	4	3	1	2	3	1	1	1	2	1	5	2	1	1	3	3	3	3
3	4	1	3	3	5	5	5	5	5	2	5	4	4	2	3	3	2	3	2	2	1	3	2	2	2
4	4	3	5	3	6	6	6	6	4	3	4	4	4	4	4	4	4	4	2	2	1	4	3	3	3
3	4	2	3	3	6	6	6	7	5	3	5	4	4	4	4	4	4	4	2	2	1	3	3	3	3
3	7	2	3	6	6	6	6	5	5	2	2	2	2	2	4	2	3	5	2	3	1	3	3	3	3
1	5	1	3	3	7	5	5	2	4	1	3	2	5	4	4	4	4	5	1	3	1	4	3	3	3
4	4	4	4	5	5	5	6	4	4	3	4	4	4	3	4	4	4	4	2	2	1	3	3	3	3
3	3	2	3	3	5	5	5	4	3	6	3	3	3	3	4	4	4	4	1	2	1	4	4	3	3
1	7	1	2	4	7	7	7	4	4	2	3	4	4	2	4	4	4	6	2	4	1	5	5	5	5
2	4	2	2	3	5	5	6	6	6	3	4	4	4	4	5	5	5	6	1	3	1	3	3	4	3
3	2	1	7	3	2	2	3	2	3	2	3	3	3	2	1	3	2	4	2	4	1	4	4	4	4
5	6	4	5	5	6	5	5	3	4	4	5	5	6	4	4	4	4	4	2	2	1	3	3	3	3
1	4	1	2	2	6	1	2	2	4	2	4	4	2	2	4	4	4	4	2	3	1	2	2	2	2
3	4	1	1	4	5	5	5	1	7	4	4	5	5	4	4	4	4	4	2	3	1	4	3	3	3
1	4	1	1	4	7	5	6	5	5	3	2	4	5	2	4	3	4	4	2	2	2	3	3	4	3
4	5	3	4	4	6	5	5	6	6	4	5	5	5	5	4	4	4	5	2	2	1	4	4	4	4
2	4	2	5	4	4	4	5	2	4	4	4	4	4	4	3	3	4	4	2	6	1	1	2	2	1
2	5	4	3	5	5	4	4	4	4	2	1	3	2	2	3	3	3	3	2	2	1	2	3	2	2
5	5	2	2	4	4	6	6	2	3	2	3	5	3	3	2	1	1	4	2	2	1	4	4	3	3
4	4	4	4	4	5	5	5	5	5	5	5	5	5	5	4	4	4	4	2	6	1	4	4	4	4
3	3	1	1	1	5	6	6	6	6	4	4	4	4	4	4	4	4	6	1	1	1	3	3	3	3
2	3	1	2	2	7	5	7	2	6	4	5	5	5	5	4	5	4	5	2	2	1	5	5	5	5
4	4	4	4	4	5	5	5	6	5	4	4	4	4	4	4	4	4	4	2	2	2	3	3	3	3
2	3	1	2	2	4	6	6	4	6	3	3	4	3	4	2	2	2	2	2	2	1	3	3	3	3
2	4	1	2	3	7	7	7	4	6	4	4	5	4	4	4	4	4	5	2	3	1	4	3	4	5
4	4	3	3	5	6	6	6	6	5	4	5	4	4	4	4	5	4	4	2	3	1	4	3	3	3
2	2	2	2	2	6	5	5	6	4	4	4	3	3	3	2	2	2	3	2	2	1	3	3	2	3
3	3	1	3	6	7	7	5	6	6	2	3	3	3	4	3	3	3	4	1	2	1	3	3	3	3
3	4	1	2	3	6	6	5	3	4	4	4	4	4	4	4	3	4	4	2	3	1	4	3	4	4
1	1	1	1	1	5	5	5	2	5	3	4	3	3	3	2	3	3	3	2	2	1	3	3	3	3
2	4	1	2	2	6	6	6	6	1	1	1	4	2	6	4	4	4	6	1	4	1	4	3	3	3
2	2	2	3	3	4	4	4	4	4	2	4	3	3	3	3	3	3	3	2	2	1	3	3	3	3
2	3	1	1	1	5	6	4	5	4	3	4	2	3	3	4	3	3	3	2	2	2	3	3	3	3
3	4	1	3	4	5	5	6	5	4	2	4	4	3	2	4	4	4	4	2	4	1	3	3	4	3
3	5	2	2	3	4	5	4	5	5	4	3	3	3	3	4	4	4	4	2	2	1	3	3	3	3
2	4	1	2	3	6	6	7	2	4	4	5	5	4	5	3	3	4	4	2	1	1	4	4	4	4
1	4	1	3	5	4	4	4	4	4	4	4	4	4	4	4	4	4	4	2	2	1	3	3	3	3
4	7	4	4	4	4	4	4	4	4	4	4	4	4	4	4	4	4	4	2	2	1	3	3	3	3
4	4	2	2	3	7	7	7	4	5	3	4	4	4	4	4	4	4	4	2	2	1	4	4	4	4
5	5	4	5	4	5	5	5	5	6	3	2	1	1	1	1	2	2	2	2	2	1	2	2	2	2
2	4	2	2	4	6	6	5	4	4	4	4	4	4	4	4	4	4	4	2	2	1	3	3	3	3
4	4	3	4	3	4	4	4	4	4	2	4	3	4	4	4	4	4	4	2	1	1	3	3	3	3
3	4	3	3	6	6	6	6	4	4	4	4	4	4	4	4	4	4	4	2	2	1	4	4	4	4
3	4	1	2	4	6	7	6	4	5	4	5	4	4	4	4	4	4	4	1	2	1	4	3	3	3
2	5	3	4	1	4	4	4	2	4	4	4	4	4	4	4	4	4	4	2	2	1	3	3	3	3
2	4	1	3	3	6	5	6	4	3	3	4	3	3	3	3	3	3	3	2	2	1	3	3	3	3
1	3	1	2	3	5	5	5	6	6	4	4	4	4	4	5	5	4	4	2	2	1	4	4	4	4
4	5	2	5	6	5	5	5	3	5	1	1	1	1	1	2	2	1	1	1	6	1	2	2	3	1
4	4	4	4	3	4	4	4	3	1	4	5	4	3	5	4	3	2	2	2	4	1	3	3	3	3
1	4	4	4	4	4	4	4	4	4	4	4	4	4	4	4	4	4	4	2	1	1	3	3	3	3
1	4	1	3	1	7	7	7	3	4	2	3	4	3	1	1	2	3	2	2	2	2	3	2	2	2
1	4	3	4	6	6	5	5	5	6	4	5	4	5	5	4	4	4	5	1	4	1	3	3	4	3
1	4	1	2	2	5	5	5	4	3	3	4	4	4	4	2	2	3	4	2	2	1	3	3	3	4
1	1	1	1	1	7	7	7	1	7	1	5	6	5	5	4	4	4	4	2	3	1	3	3	3	3
3	5	1	1	1	6	6	6	5	5	4	4	4	4	4	4	4	4	4	2	2	1	3	4	4	3
4	3	1	2	2	7	7	7	7	6	4	4	5	5	5	4	6	4	5	2	3	1	5	4	4	4
3	6	2	3	2	6	6	6	6	6	3	4	4	4	4	4	4	3	3	2	3	1	3	3	3	3
3	4	2	3	4	5	5	5	3	5	3	3	3	3	3	3	4	4	3	2	2	1	3	3	3	3
4	4	3	4	3	5	5	5	4	4	3	4	4	4	4	3	4	3	4	2	2	1	3	2	3	3
4	4	1	3	2	6	7	5	5	5	4	4	4	4	6	3	4	3	3	2	3	1	3	3	3	3
3	4	1	3	5	5	5	5	5	5	3	4	3	5	7	4	4	4	4	2	3	1	4	4	4	4
2	2	1	2	2	7	6	7	1	6	4	4	4	4	4	4	4	4	4	2	2	1	4	3	3	3
3	3	1	2	3	7	7	7	7	7	4	5	5	3	4	5	5	5	4	2	4	1	4	4	4	4
4	5	2	2	2	5	5	5	5	5	4	4	4	5	5	4	4	4	4	2	3	1	3	3	3	3
1	7	1	1	1	7	7	7	7	4	4	4	4	4	4	4	4	4	4	2	3	1	3	3	3	3
4	4	3	4	4	5	5	4	4	4	4	4	4	4	4	2	4	4	4	2	2	1	3	3	3	3
4	4	1	4	1	4	4	4	4	4	1	4	4	4	4	4	1	4	1	2	3	2	3	3	3	3
4	4	4	4	4	4	4	4	4	4	4	4	4	4	4	4	4	4	4	2	2	1	3	3	3	3
1	1	1	2	1	6	6	4	6	6	4	4	4	5	4	4	4	4	4	1	2	1	3	3	3	3
4	3	3	4	4	2	5	5	4	3	3	3	4	4	4	2	2	2	2	2	2	1	3	3	2	2
1	4	3	3	3	5	5	4	5	4	4	4	4	4	4	4	4	4	4	2	3	1	3	3	3	3
3	3	2	3	3	3	4	4	3	4	4	4	5	5	4	2	4	4	4	2	2	1	2	3	3	2
2	4	1	4	1	7	6	6	1	7	4	5	4	5	5	4	4	4	5	2	3	1	4	4	4	4
1	4	1	3	1	3	7	5	5	4	4	4	7	5	5	4	4	4	4	2	2	2	3	3	3	3
4	1	1	4	1	4	4	1	4	4	4	4	4	4	4	4	4	4	4	2	2	1	3	1	1	1
2	4	2	4	4	4	5	4	4	4	3	3	4	4	4	4	4	4	4	2	2	2	2	3	3	3
1	6	1	3	1	3	6	4	4	5	3	6	5	3	3	4	4	3	2	2	1	2	3	3	3	2
4	4	4	4	4	4	4	4	4	4	4	4	4	4	4	4	4	4	4	2	2	2	3	3	3	3
2	3	2	4	4	4	4	4	4	3	2	2	1	2	2	3	3	3	3	2	3	1	4	4	4	4
4	1	1	1	1	7	4	4	7	7	4	4	1	1	4	4	4	4	7	2	2	1	5	5	5	5
3	4	1	2	2	6	5	5	6	6	5	5	5	5	4	3	2	3	4	2	2	1	3	3	3	3
3	4	1	1	1	4	4	4	1	4	3	4	4	4	4	4	4	4	4	2	2	1	5	5	5	5
4	4	1	3	3	6	7	6	1	5	1	4	2	2	2	1	2	3	3	2	2	1	3	3	3	3
4	4	1	3	3	5	4	4	4	4	1	3	2	2	1	1	1	1	2	2	2	1	3	2	2	2
4	4	4	4	4	4	4	4	4	4	4	4	4	4	4	4	4	4	4	2	2	2	3	3	3	3
1	2	1	2	1	4	4	4	4	4	1	2	7	4	1	4	1	1	3	2	2	1	3	3	3	3
4	4	4	4	4	4	1	1	4	4	4	4	4	4	4	4	4	4	4	2	2	2	3	3	3	3
4	5	1	4	1	7	7	7	3	6	4	4	4	4	3	3	3	4	4	2	3	1	3	3	3	2
3	5	2	3	5	5	5	4	3	4	1	4	3	3	2	2	4	2	4	2	2	1	3	2	3	3
4	4	2	4	4	4	6	6	4	4	4	5	4	3	3	4	4	4	4	2	2	2	3	3	3	3
2	5	1	2	3	7	7	7	7	7	4	4	4	5	4	4	3	1	2	1	1	1	5	5	4	4
1	3	1	2	1	7	7	6	1	7	4	4	3	3	2	5	5	5	5	2	6	1	5	5	5	5
1	3	1	1	1	7	7	7	6	6	4	4	3	3	4	4	3	3	4	2	4	1	4	4	4	4
4	5	1	3	1	7	7	7	4	7	4	4	4	4	4	4	4	4	4	2	3	1	3	3	3	3
4	5	2	3	2	5	5	4	5	5	2	2	2	2	3	4	2	3	5	2	2	1	3	3	3	3
1	3	1	1	1	7	7	7	7	7	4	2	3	3	3	4	4	4	4	1	4	1	4	3	3	3
2	2	1	3	3	5	5	5	2	5	3	3	2	3	3	3	3	3	3	2	3	1	3	3	3	3
3	5	1	4	3	6	6	6	5	5	2	4	4	4	4	4	4	4	4	2	2	1	4	3	3	3
5	3	4	4	4	4	4	4	4	4	4	4	4	4	4	4	4	4	4	1	2	1	3	3	3	3
4	4	1	4	2	6	5	6	2	4	2	3	2	4	4	4	4	4	3	2	4	1	3	3	3	3
1	4	1	3	1	7	7	7	7	7	7	5	3	3	4	4	4	3	3	2	3	1	4	4	4	4
5	7	4	4	5	5	5	5	5	3	1	2	1	1	1	1	1	1	1	2	2	2	3	3	2	1
1	7	1	3	7	7	7	7	2	7	2	3	4	2	2	2	3	3	5	2	2	1	2	2	2	2
2	4	2	2	4	7	5	5	5	5	4	4	4	4	4	4	4	4	4	2	2	1	4	3	3	3
3	2	1	1	1	7	7	7	7	7	3	4	3	3	3	4	4	4	4	2	4	1	3	3	3	3
3	1	1	4	3	6	4	4	4	4	2	3	3	3	3	3	3	3	3	2	4	1	3	3	3	3
4	3	4	4	4	4	4	4	4	4	4	4	4	4	4	4	4	4	4	1	2	1	3	3	3	3
4	4	4	4	4	4	4	4	4	4	4	4	4	4	4	4	4	4	4	2	2	1	3	3	3	3
1	4	1	7	1	7	7	7	7	7	1	7	2	4	3	4	4	4	4	1	4	1	4	4	3	3
1	2	1	1	1	7	7	5	6	6	2	2	3	4	3	4	4	4	4	1	2	1	4	4	4	4
2	3	1	1	2	5	5	5	5	5	2	2	2	2	2	2	2	3	3	2	2	1	3	3	3	3
4	5	4	4	5	5	6	6	6	6	5	5	4	4	4	5	5	5	6	2	6	1	4	3	3	4
3	3	3	3	3	3	3	3	3	3	3	3	3	3	3	3	3	3	3	2	2	2	3	3	3	3
2	4	1	2	4	5	5	5	4	4	4	4	4	4	4	3	3	4	4	2	2	1	3	3	3	3
2	4	1	2	3	5	4	6	5	5	2	4	3	3	4	4	4	4	4	2	2	1	4	4	4	3
1	6	1	1	1	7	6	6	6	6	6	6	6	6	4	5	4	4	4	1	2	1	3	3	3	3
3	4	1	4	3	6	6	6	6	5	4	4	4	4	4	4	4	4	4	2	4	1	3	3	3	3
3	3	1	1	2	6	5	6	4	6	4	4	3	3	4	2	4	3	6	2	2	1	4	3	4	4
3	4	2	2	4	5	6	5	5	5	1	4	1	3	3	4	4	4	4	2	1	1	4	3	3	3
5	5	1	4	6	6	6	6	6	6	5	5	5	5	5	6	6	5	6	1	3	1	4	4	4	4
1	5	1	2	3	6	7	7	1	5	4	5	5	5	5	4	4	4	4	2	6	1	5	5	5	4
2	6	1	2	2	7	6	5	6	6	4	4	4	4	4	4	4	4	3	1	4	1	3	2	3	2
4	4	1	2	2	6	6	5	7	7	4	6	4	6	5	4	4	4	5	2	2	1	5	5	4	5
1	3	1	2	2	5	4	4	5	4	4	4	4	3	3	3	4	4	5	1	4	1	5	5	5	5
2	5	1	2	1	7	5	5	6	6	6	6	6	6	5	5	5	5	5	2	6	1	5	4	4	4
2	2	1	4	2	7	7	7	7	5	2	4	2	2	3	4	4	4	5	2	6	1	5	5	5	4
3	3	2	2	2	5	5	4	5	5	3	4	4	5	4	4	4	4	4	2	2	1	3	3	3	2
4	2	1	1	1	6	6	6	6	6	3	6	6	4	4	4	4	4	4	2	3	1	4	3	4	4
4	5	3	3	4	5	5	5	6	5	4	4	4	4	4	4	5	4	5	2	2	1	4	4	4	4
1	1	1	3	2	7	4	2	1	1	1	3	1	1	1	1	7	2	4	2	3	1	5	5	5	5
3	3	1	2	3	5	6	5	4	4	4	4	3	3	3	3	3	3	4	1	1	1	3	3	3	3
3	7	3	5	5	3	3	3	5	1	2	4	4	4	1	2	2	2	2	2	2	1	2	2	2	2
3	2	1	4	4	5	7	5	7	4	3	4	4	4	5	4	4	4	4	2	2	1	4	3	3	4
7	7	3	4	3	7	7	6	6	3	4	4	3	3	3	3	5	3	5	2	1	1	3	3	3	3
4	4	4	4	4	4	4	4	4	4	4	4	4	4	4	4	4	4	4	1	2	1	3	3	3	3
1	3	3	3	5	5	5	5	5	4	2	4	4	4	4	4	4	4	4	2	2	1	4	4	4	4
4	7	4	4	5	4	5	4	4	4	3	4	4	4	4	3	3	3	3	2	2	2	3	2	2	2
3	2	1	2	4	4	4	4	4	4	1	4	4	1	1	2	1	1	1	2	1	1	1	2	4	3
5	3	2	4	2	5	5	5	5	5	3	4	4	4	5	4	4	4	4	2	2	1	4	3	4	4
7	7	4	7	4	4	4	4	4	4	4	4	4	3	2	1	1	1	1	2	2	1	3	3	2	1
1	4	3	3	6	7	7	7	7	7	7	7	7	7	7	7	5	5	4	2	3	1	3	3	3	3
1	1	1	1	1	1	1	1	1	1	1	1	1	1	1	3	3	3	3	2	2	1	5	3	4	3
2	4	1	1	2	4	1	7	3	4	4	3	6	5	3	1	4	2	2	2	2	1	2	3	3	3
1	1	1	1	1	4	4	4	4	4	1	4	4	4	4	4	4	4	4	2	2	1	3	3	3	3
1	2	1	2	1	1	1	1	1	2	1	1	2	2	4	1	3	1	1	2	2	1	1	1	1	1
2	6	1	2	4	5	5	5	4	4	1	4	1	1	1	4	2	1	1	2	3	1	3	3	3	3
1	4	1	1	1	7	5	6	4	4	4	4	4	4	4	4	1	4	4	2	2	1	3	3	3	3
4	7	4	4	4	5	5	4	6	4	2	2	3	3	3	2	2	2	2	2	2	1	3	2	3	2
4	4	4	4	4	4	4	4	4	4	4	4	4	4	4	4	4	4	4	2	4	1	3	3	3	3
4	5	4	4	4	4	4	5	4	6	4	4	4	4	4	4	4	4	4	2	1	1	3	3	3	3
1	4	1	4	7	7	7	7	4	4	4	4	4	4	1	4	4	4	4	2	1	2	3	3	3	3
3	7	1	3	4	6	5	4	3	4	3	4	3	4	4	4	4	3	4	2	2	2	3	3	3	3
4	5	1	4	4	7	7	7	4	4	4	6	6	5	4	2	2	2	2	2	2	1	3	4	3	3
4	4	4	4	4	4	4	4	4	4	4	4	4	4	4	2	1	3	3	2	2	1	3	2	2	1
1	3	1	1	1	4	6	5	1	6	6	6	4	4	5	3	3	3	3	2	2	1	4	3	3	3
3	4	2	2	4	4	4	4	2	5	2	4	4	3	1	3	3	4	4	2	2	2	3	3	3	3
4	4	3	4	4	4	5	4	4	4	2	4	4	4	2	2	2	4	2	2	2	2	3	3	2	3
1	1	1	1	1	6	6	5	5	5	3	5	5	5	5	5	5	5	5	2	3	1	3	3	3	3
1	7	1	4	6	5	4	4	4	7	4	4	4	4	4	4	4	4	4	2	1	1	3	3	3	3
1	1	1	1	1	3	7	4	2	4	1	3	4	4	1	4	4	4	4	2	3	1	3	3	3	3
4	4	4	4	4	4	4	4	4	4	4	4	4	4	4	4	4	4	4	2	1	1	3	3	3	3
3	1	1	1	1	7	7	7	1	6	2	4	4	4	1	4	4	1	1	2	1	2	3	3	3	3
1	4	1	1	1	6	7	4	2	4	1	5	4	4	3	4	4	3	3	2	2	1	3	3	3	3
1	4	1	1	1	4	1	4	1	4	1	2	4	4	1	1	1	1	1	2	2	1	1	1	1	3
3	7	4	3	3	3	3	3	3	3	3	3	3	3	3	3	3	3	4	2	1	2	2	2	2	2
4	4	4	4	4	4	4	4	4	4	4	4	4	4	4	4	4	4	4	2	2	1	3	3	3	3
4	4	4	4	4	4	4	4	4	4	4	4	4	4	4	4	4	4	4	2	2	1	3	3	3	3
4	4	2	7	4	5	6	5	7	4	2	4	4	2	4	1	2	4	3	2	4	1	3	3	3	3
1	1	1	1	1	5	4	4	4	4	2	2	3	3	2	3	3	3	3	2	2	1	4	3	3	3
4	4	4	4	4	4	4	4	4	4	4	4	4	4	4	4	4	4	4	2	1	2	3	3	3	3
1	4	2	3	1	5	6	6	1	4	4	4	4	4	4	3	3	3	3	2	6	1	3	3	3	3
1	5	1	1	3	1	4	4	3	4	1	4	2	1	1	4	1	1	1	2	2	1	3	3	3	3
1	1	1	1	4	7	7	7	7	4	3	4	4	4	4	2	3	2	3	2	2	1	5	3	4	4
2	2	2	2	2	2	4	4	5	5	3	3	3	4	4	3	3	3	3	2	2	1	3	3	3	3
1	6	1	1	3	4	4	5	4	4	4	4	4	3	3	3	3	4	4	2	3	1	3	3	3	3
1	4	1	1	1	4	7	4	1	4	1	4	4	4	4	4	4	4	4	2	3	1	3	3	3	3
4	4	3	2	3	4	4	4	5	4	4	4	4	4	4	4	4	3	3	2	2	2	3	4	3	4
4	4	3	3	4	4	4	4	4	4	3	4	4	3	3	3	3	3	3	2	2	1	3	3	3	4
3	1	1	1	1	6	7	6	1	7	4	6	4	3	4	4	4	4	4	2	1	1	3	3	3	3
3	4	4	4	4	4	4	4	4	4	4	4	4	4	4	4	4	4	4	2	3	1	3	3	3	3
6	6	2	5	5	5	5	5	1	7	4	4	4	4	4	4	4	4	4	2	3	1	3	3	3	3
3	4	2	4	4	4	4	1	2	5	2	4	4	4	2	2	2	2	2	2	5	1	3	3	3	3
4	3	3	3	4	4	5	6	4	4	4	4	4	4	4	4	4	4	4	2	3	1	3	3	3	3
7	7	1	1	7	7	7	7	7	7	7	7	7	7	7	7	7	7	7	2	2	2	5	5	5	5
4	4	4	4	4	4	4	4	4	4	4	4	4	4	4	4	4	4	4	2	2	1	3	3	3	3
3	4	4	4	4	4	4	4	4	4	4	4	4	4	4	4	4	4	4	2	1	2	3	3	3	3
4	4	4	4	4	4	4	4	4	4	4	4	4	4	4	4	4	4	4	2	2	1	4	4	4	4
4	4	3	4	4	5	7	6	5	5	4	4	4	5	4	1	1	1	1	2	1	2	3	2	3	3
4	6	3	4	4	4	4	4	4	4	4	4	4	4	4	4	4	4	4	2	1	1	3	3	3	3
4	4	4	4	4	4	4	4	1	4	4	4	4	4	4	4	4	4	4	2	1	2	3	3	3	3
4	4	4	4	4	7	7	7	1	4	4	4	4	4	4	4	4	4	5	2	1	1	4	3	3	3
4	4	4	4	4	7	7	7	1	4	4	4	4	4	4	4	4	4	4	2	1	1	4	3	3	3
1	5	3	4	5	7	7	7	1	3	1	2	4	4	3	4	2	4	2	2	1	2	1	1	1	1
4	4	2	4	4	4	4	4	4	4	4	4	4	4	4	4	4	4	4	2	2	2	4	4	4	4
4	7	1	6	7	4	4	4	3	1	1	4	6	4	1	4	4	3	2	2	1	2	1	1	1	1
4	4	4	4	4	4	4	4	4	4	4	4	4	4	4	4	4	4	4	2	2	1	3	3	3	3
4	4	4	4	4	4	5	4	4	4	4	4	2	1	1	1	1	1	1	2	2	1	3	3	3	3
1	1	5	5	5	5	5	4	4	4	5	4	4	4	5	5	5	5	5	2	2	1	5	5	5	5
1	4	7	7	1	7	7	7	4	4	4	4	4	7	4	4	7	7	4	2	1	2	4	5	5	5
4	4	4	4	4	4	4	4	4	4	4	4	4	4	4	4	4	4	4	2	3	1	3	3	3	3
1	4	1	3	2	7	7	7	3	4	4	4	4	4	4	4	4	4	4	2	3	1	3	3	3	3
4	4	4	4	4	4	4	4	4	4	4	4	4	4	4	4	4	4	4	2	2	1	3	3	3	3
4	5	1	3	1	7	6	6	1	4	4	4	4	4	3	4	5	3	4	2	2	2	3	3	3	3
4	4	4	4	4	4	4	4	4	4	4	4	4	4	4	4	4	4	4	2	1	1	3	3	3	3
4	4	2	4	3	4	4	4	2	3	3	4	3	3	3	3	3	3	3	2	2	1	3	2	2	3
4	5	4	7	4	4	4	4	3	3	4	4	4	4	4	4	4	4	4	2	5	1	3	3	3	3
4	4	4	4	4	4	4	4	4	4	4	4	4	4	4	4	4	4	4	2	1	2	3	3	3	3
4	2	1	2	1	4	4	4	6	4	4	4	4	4	4	4	4	4	4	2	2	1	3	3	3	3
2	4	1	6	4	5	6	5	6	5	4	5	5	4	4	4	5	5	6	2	1	1	4	4	4	4
4	4	4	4	4	4	4	4	4	4	4	4	4	4	4	4	4	4	4	2	1	1	3	3	3	3
4	1	1	2	1	4	4	4	4	4	4	4	4	4	4	1	2	2	2	2	2	1	4	4	4	4
2	3	1	1	1	5	5	4	3	3	4	4	4	4	2	2	2	2	2	2	2	1	3	3	3	3
4	4	4	4	4	4	4	4	4	4	4	4	4	4	4	4	4	4	4	2	6	1	4	4	4	4
1	1	1	2	1	7	7	7	7	7	2	2	4	3	4	4	4	4	3	2	2	1	3	3	3	3
4	4	4	4	4	4	4	4	4	4	4	4	4	4	4	4	4	4	4	2	1	1	3	3	3	3
4	4	4	4	4	4	4	4	4	4	4	4	4	4	4	4	4	4	4	2	2	1	3	3	3	3
2	5	2	2	2	4	4	4	1	3	3	3	3	3	3	4	4	3	4	2	2	1	3	1	3	3
1	2	1	3	5	7	7	7	2	4	2	3	2	2	2	4	4	4	4	2	3	1	5	4	4	4
4	4	3	3	3	4	4	4	4	4	4	4	4	4	4	4	4	4	4	2	1	1	3	3	3	3
4	4	4	4	4	4	4	4	4	4	4	4	4	4	4	4	4	4	4	2	2	1	4	4	4	4
